# Supplementary material for: Application of Simultaneous Active and Passive Fluorescence Observations: Extending a Fluorescence-Based qL Estimation Model
Source: Sensors (Basel). 2025 Mar 9;25(6):1700. doi: 10.3390/s25061700 (PMC11946858; doi:10.3390/s25061700)
Supplement: Supplementary file 1 [file sensors-25-01700-s001.zip]

Archive with 1 entries (1 files):
- sensors-3447345-supplementary.pdf
